# Supplementary material for: Synthesis, Photochromic and Luminescent Properties of Ammonium Salts of Spiropyrans
Source: Molecules. 2022 Dec 2;27(23):8492. doi: 10.3390/molecules27238492 (PMC9736937; doi:10.3390/molecules27238492)
Supplement: Supplementary file 1 [file molecules-27-08492-s001.zip]

Archive with 1 entries (1 files):
- molecules-2040246-Supplementary information revised.pdf
